# Supplementary material for: A CLE11b‐CLE16 Signaling Relay Mediates Root‐Shoot‐Root Crosstalk for Drought Adaptation in Common Bean
Source: Adv Sci (Weinh). 2026 Feb 8;13(22):e74290. doi: 10.1002/advs.74290 (PMC13088281; doi:10.1002/advs.74290)
Supplement: Supplementary file 2 — Supporting File 2: advs74290‐sup‐0002‐TableS2.xlsx. [file ADVS-13-e74290-s002.xlsx]

## Sheet: Sheet1
Table S2. Gene IDs and family categories of candidate TFs predicted by PlantTFDB to bind to the PvCLE16 promoter.
Gene ID	Family	start	stop	strand	score	p-value	q-value	matched sequence
Phvul.003G292400	ERF	744	758	-	20.2698	1.01e-07	0.000353	GTAATAGCGGCGCAG
Phvul.007G015000	TCP	1003	1013	-	20.0952	1.5e-07	0.000536	GTGGGTCCCAG
Phvul.004G072100	TCP	1002	1031	+	18.2821	1.98e-07	0.000402	TCTGGGACCCACCTTACGTGACCCATCTTT
Phvul.004G072100	TCP	985	1014	-	17.7051	2.62e-07	0.000402	GGTGGGTCCCAGATACACATATCAGGGTGT
Phvul.007G065900	TCP	856	865	+	17.9022	2.84e-07	0.000703	CGGGACCCAC
Phvul.004G119600	HSF	1913	1924	+	17.873	3.02e-07	0.00119	GAAGCTTCCAGG
Phvul.007G015000	TCP	855	865	-	18.7619	3.39e-07	0.000606	GTGGGTCCCGG
Phvul.003G190900	TCP	855	874	-	11.7647	3.76e-07	0.000805	CCACATAAGGTGGGTCCCGG
Phvul.007G065900	TCP	1004	1013	+	17.663	4.15e-07	0.000703	TGGGACCCAC
Phvul.003G190900	TCP	1003	1022	-	11.0353	4.74e-07	0.000805	TCACGTAAGGTGGGTCCCAG
Phvul.004G163300	HSF	1913	1923	-	18.254	5.09e-07	0.002	CTGGAAGCTTC
Phvul.003G102500	ERF	740	754	+	17.5556	5.4e-07	0.002	GTCCCTGCGCCGCTA
Phvul.010G159500	ERF	742	760	-	17.0794	5.76e-07	0.00204	GTGTAATAGCGGCGCAGGG
Phvul.009G089300	ERF	742	760	-	17.0794	5.76e-07	0.00205	GTGTAATAGCGGCGCAGGG
Phvul.005G180600	ERF	742	760	-	17.0794	5.76e-07	0.00205	GTGTAATAGCGGCGCAGGG
Phvul.011G162900	ERF	743	757	+	17.1587	6.06e-07	0.00215	CCTGCGCCGCTATTA
Phvul.007G027000	ERF	740	754	+	16.873	6.65e-07	0.00239	GTCCCTGCGCCGCTA
Phvul.006G047800	ERF	740	754	-	17	6.73e-07	0.00237	TAGCGGCGCAGGGAC
Phvul.003G190900	TCP	994	1013	+	9.78824	6.9e-07	0.000805	TATGTGTATCTGGGACCCAC
Phvul.004G068900	ERF	742	762	+	16.0317	8.34e-07	0.00296	CCCTGCGCCGCTATTACACAA
Phvul.005G047400	MYB	1846	1866	+	16.9524	9e-07	0.00355	CCGTTTGTAGCGGTAGGTGCT
Phvul.001G089100	TCP	857	865	+	17.0761	1.11e-06	0.00186	GGGACCCAC
Phvul.001G089100	TCP	1005	1013	+	17.0761	1.11e-06	0.00186	GGGACCCAC
Phvul.003G229600	NAC	191	205	-	16.746	1.17e-06	0.00464	TCCTTGGAGAGGAAG
Phvul.001G221500	MYB	1852	1866	-	16.3651	1.19e-06	0.00463	AGCACCTACCGCTAC
Phvul.002G155300	HSF	1912	1925	-	16.9841	1.21e-06	0.00463	TCCTGGAAGCTTCT
Phvul.002G267800	ERF	744	762	-	15.873	1.28e-06	0.00422	TTGTGTAATAGCGGCGCAG
Phvul.004G072100	TCP	854	883	+	13.8974	1.35e-06	0.00138	TCCGGGACCCACCTTATGTGGCGCAATATA
Phvul.001G131000	HSF	1912	1926	-	16.2179	1.44e-06	0.00524	TTCCTGGAAGCTTCT
Phvul.009G262200	ERF	743	763	-	14.6984	1.85e-06	0.00649	ATTGTGTAATAGCGGCGCAGG
Phvul.001G211700	MYB	1856	1865	+	15.8235	2.11e-06	0.00831	CGGTAGGTGC
Phvul.004G072100	TCP	837	866	-	12.1154	2.6e-06	0.002	GGTGGGTCCCGGAGATTTGGTGCACAAGTT
Phvul.007G255100	ERF	743	753	+	14.4444	2.79e-06	0.0101	CCTGCGCCGCT
Phvul.010G089100	TCP	858	865	+	16.7255	3.56e-06	0.00571	GGACCCAC
Phvul.010G089100	TCP	1006	1013	+	16.7255	3.56e-06	0.00571	GGACCCAC
Phvul.002G055800	ERF	740	754	+	13.3651	3.74e-06	0.014	GTCCCTGCGCCGCTA
Phvul.011G059800	MYB	1855	1865	+	14.746	3.96e-06	0.0151	GCGGTAGGTGC
Phvul.009G075000	MYB	1853	1865	+	9.80769	4e-06	0.0141	TAGCGGTAGGTGC
Phvul.002G078600	MYB_related	709	718	-	14.0652	4.06e-06	0.0161	ATGGATAAGG
Phvul.001G010400	ERF	740	754	+	14.0794	4.17e-06	0.0154	GTCCCTGCGCCGCTA
Phvul.001G107600	MYB	203	221	+	15.0317	4.39e-06	0.0171	GGACTCCAACCACATAAGT
Phvul.009G251600	ERF	745	752	-	15.1471	4.54e-06	0.00801	GCGGCGCA
Phvul.008G052000	AP2	225	244	-	14.8571	4.81e-06	0.0185	AATAAGATGGAAAGGAGAAG
Phvul.009G150100	NAC	836	856	-	13.5397	4.82e-06	0.0189	GGAGATTTGGTGCACAAGTTG
Phvul.009G251600	ERF	746	753	+	14.9412	5.06e-06	0.00801	GCGCCGCT
Phvul.002G295700	ERF	746	753	+	15.337	5.5e-06	0.0125	GCGCCGCT
Phvul.001G154700	HSF	1912	1926	+	14.6032	5.52e-06	0.0199	AGAAGCTTCCAGGAA
Phvul.001G031200	AP2	631	651	-	11.4588	5.76e-06	0.0219	GTACACAGTTTCTGATATGAT
Phvul.007G079700	Trihelix	1300	1315	+	13.8095	6.11e-06	0.0243	ACGGTAAAAGAGATTA
Phvul.003G013600	MYB	709	721	-	14.619	6.17e-06	0.0245	GACATGGATAAGG
Phvul.007G127800	ERF	740	767	+	9.09524	6.71e-06	0.0215	GTCCCTGCGCCGCTATTACACAATCTTA
Phvul.007G215800	MYB	1856	1865	-	15	6.73e-06	0.0266	GCACCTACCG
Phvul.007G065900	TCP	1003	1012	-	14.0543	7.17e-06	0.00811	TGGGTCCCAG
Phvul.002G295700	ERF	821	828	+	13.7065	8.03e-06	0.0125	TGGCCGCC
Phvul.010G136100	MYB_related	719	728	-	12.6129	8.87e-06	0.0345	AACCCTAGAC
Phvul.004G068900	ERF	132	152	-	11	9.12e-06	0.0162	GATGCCGCCACTTAAGGTTCC
Phvul.002G153900	ERF	889	910	-	12.8495	9.7e-06	0.0323	AGATCGGACGTCGACGGTCTGA
Phvul.006G169600	MIKC_MADS	908	926	+	13.6324	1.01e-05	0.0397	TCTCTCCCTCTTCTGGCGA
Phvul.010G136000	MYB_related	718	732	-	12.9104	1.03e-05	0.0402	AAGGAACCCTAGACA
Phvul.001G089100	TCP	1003	1011	-	13.4239	1.08e-05	0.012	GGGTCCCAG
Phvul.011G057400	bHLH	832	845	+	14.2381	1.16e-05	0.0454	GTACCAACTTGTGC
Phvul.009G031200	MYB	47	67	-	13.5079	1.16e-05	0.0453	TGGGAGAATTTTGTTGAACCA
Phvul.008G052000	AP2	220	239	-	13.6364	1.19e-05	0.0188	GATGGAAAGGAGAAGAGAAC
Phvul.003G212800	ERF	889	910	-	11.6882	1.28e-05	0.0431	AGATCGGACGTCGACGGTCTGA
Phvul.003G045600	NAC	182	192	-	13.2222	1.3e-05	0.0512	AGACGCCACTT
Phvul.002G328700	NAC	440	454	+	13.381	1.41e-05	0.056	CTTCTTGTTCAATCT
Phvul.005G181800	WRKY	1526	1540	+	13.6508	1.43e-05	0.0565	TTTGTTGACTTGTTT
Phvul.008G052000	AP2	96	115	-	13.3377	1.46e-05	0.0188	TAAGACTAGAATAAGAGAAG
Phvul.007G089600	NAC	183	194	-	13.0435	1.48e-05	0.0512	GAAGACGCCACT
Phvul.011G001800	bHLH	179	189	+	13.4286	1.51e-05	0.0592	TTCAAGTGGCG
Phvul.009G137000	ERF	134	154	-	8.38806	1.58e-05	0.0383	TAGATGCCGCCACTTAAGGTT
Phvul.007G127800	ERF	815	842	+	6.15873	1.59e-05	0.0227	ACAGGATGGCCGCCTGGGTACCAACTTG
Phvul.008G270400	C2H2	563	581	+	11.0763	1.61e-05	0.0557	CCTAATCATATTCCTACTC
Phvul.011G125200	ERF	143	150	-	13.1075	1.68e-05	0.0147	TGCCGCCA
Phvul.005G060000	MYB	1853	1873	-	12.2063	1.69e-05	0.0327	TGGACTTAGCACCTACCGCTA
Phvul.002G295700	ERF	1276	1283	-	12.1739	1.69e-05	0.0176	AGGCCGCC
Phvul.008G251300	WRKY	1528	1538	-	13.5238	1.7e-05	0.0673	ACAAGTCAACA
Phvul.005G060000	MYB	836	856	+	12.1746	1.71e-05	0.0327	CAACTTGTGCACCAAATCTCC
Phvul.002G196800	WRKY	1526	1538	+	13.3333	1.72e-05	0.0675	TTTGTTGACTTGT
Phvul.002G267800	ERF	733	751	+	10.4127	1.78e-05	0.0294	GGAGAATGTCCCTGCGCCG
Phvul.009G029600	ERF	1090	1099	-	12.7957	1.78e-05	0.0507	TACCGACCAG
Phvul.002G307000	NAC	440	454	-	12.9206	1.79e-05	0.0711	AGATTGAACAAGAAG
Phvul.001G111800	ERF	740	754	+	11.5873	1.8e-05	0.0464	GTCCCTGCGCCGCTA
Phvul.011G125200	ERF	747	754	+	13.043	1.83e-05	0.0147	CGCCGCTA
Phvul.007G108500	MYB	1856	1876	-	12.7302	1.84e-05	0.0381	CTTTGGACTTAGCACCTACCG
Phvul.011G125200	ERF	822	829	+	12.957	1.88e-05	0.0147	GGCCGCCT
Phvul.011G125200	ERF	1275	1282	-	12.957	1.88e-05	0.0147	GGCCGCCT
Phvul.005G047400	MYB	843	863	-	12.9524	1.91e-05	0.0378	GGGTCCCGGAGATTTGGTGCA
Phvul.006G139200	Trihelix	1300	1314	-	12.8657	1.92e-05	0.0763	AATCTCTTTTACCGT
Phvul.003G203600	LBD	132	152	-	9	2.01e-05	0.0421	GATGCCGCCACTTAAGGTTCC
Phvul.006G179700	ERF	142	158	+	7.38095	2.02e-05	0.0428	GTGGCGGCATCTACACT
Phvul.007G139600	C2H2	149	159	-	12	2.02e-05	0.0805	GAGTGTAGATG
Phvul.001G068200	MIKC_MADS	910	923	-	12.6667	2.09e-05	0.0807	CCAGAAGAGGGAGA
Phvul.007G065900	TCP	855	864	-	12.6087	2.11e-05	0.0179	TGGGTCCCGG
Phvul.007G127800	ERF	130	157	-	5.15873	2.13e-05	0.0227	GTGTAGATGCCGCCACTTAAGGTTCCAA
Phvul.009G137000	ERF	743	763	+	7.58209	2.15e-05	0.0383	CCTGCGCCGCTATTACACAAT
Phvul.007G241600	ERF	741	755	-	7.68254	2.15e-05	0.0405	ATAGCGGCGCAGGGA
Phvul.007G257100	bHLH	179	189	-	13.2222	2.18e-05	0.0615	CGCCACTTGAA
Phvul.002G109400	WOX	74	84	-	13.1154	2.2e-05	0.0877	TCAATCACTCA
Phvul.009G225000	ERF	1090	1103	+	11.9841	2.25e-05	0.0775	CTGGTCGGTACAGA
Phvul.011G124200	G2-like	1806	1815	+	12.3391	2.28e-05	0.0904	AAGAATCTGC
Phvul.007G241600	ERF	744	758	-	7.49206	2.29e-05	0.0405	GTAATAGCGGCGCAG
Phvul.007G255100	ERF	141	151	-	9.33333	2.29e-05	0.0416	ATGCCGCCACT
Phvul.007G177900	WRKY	1528	1538	-	12.5397	2.36e-05	0.0937	ACAAGTCAACA
Phvul.008G220400	ERF	1069	1089	+	8.70149	2.36e-05	0.0864	ACTGGAGTCGATGACCGAGGA
Phvul.009G187700	MYB	1852	1870	+	12.3651	2.36e-05	0.092	GTAGCGGTAGGTGCTAAGT
Phvul.002G016100	WRKY	1528	1538	-	12.9841	2.37e-05	0.0936	ACAAGTCAACA
Phvul.003G072000	bHLH	1933	1953	-	11.9048	2.42e-05	0.089	GTCTAGTCACATGATCTTGAC
Phvul.009G065800	HSF	1912	1926	+	9.61111	2.44e-05	0.0939	AGAAGCTTCCAGGAA
Phvul.003G203600	LBD	1069	1089	-	8.55556	2.45e-05	0.0421	TCCTCGGTCATCGACTCCAGT
Phvul.009G080000	WRKY	1528	1540	+	12.8254	2.47e-05	0.0976	TGTTGACTTGTTT
Phvul.006G183200	ERF	744	751	+	10.5098	2.49e-05	0.0312	CTGCGCCG
Phvul.006G183200	ERF	744	751	-	10.5098	2.49e-05	0.0312	CGGCGCAG
Phvul.006G147800	WRKY	1528	1546	+	12.4627	2.49e-05	0.0971	TGTTGACTTGTTTAAAGTT
Phvul.007G108500	MYB	512	532	-	12.254	2.51e-05	0.0381	CATTCAAGAACTCACCAAATC
Phvul.008G222400	ERF	742	751	-	12.3294	2.54e-05	0.0788	CGGCGCAGGG
Phvul.007G015000	TCP	1003	1013	+	8.20635	2.59e-05	0.0309	CTGGGACCCAC
Phvul.003G248500	Dof	1509	1529	+	12.381	2.63e-05	0.101	TCACTTTCAATTTTACTTTTG
Phvul.011G120300	TCP	1003	1015	+	6.94444	2.65e-05	0.0402	CTGGGACCCACCT
Phvul.009G075000	MYB	1343	1355	-	3.38462	2.67e-05	0.047	CGGGTGTAGGTTT
Phvul.001G111800	ERF	815	829	+	10.5873	2.73e-05	0.0464	ACAGGATGGCCGCCT
Phvul.006G179700	ERF	814	830	-	6.39683	2.76e-05	0.0428	CAGGCGGCCATCCTGTT
Phvul.009G262200	ERF	134	154	+	8.20635	2.81e-05	0.0494	AACCTTAAGTGGCGGCATCTA
Phvul.004G122000	ERF	893	905	-	12.3333	2.86e-05	0.106	GGACGTCGACGGT
Phvul.011G120300	TCP	1001	1013	-	6.65278	2.87e-05	0.0402	GTGGGTCCCAGAT
Phvul.002G267800	ERF	132	150	+	9.26984	2.87e-05	0.0317	GGAACCTTAAGTGGCGGCA
Phvul.002G035900	ERF	1071	1090	-	10.0952	2.96e-05	0.105	GTCCTCGGTCATCGACTCCA
Phvul.007G108500	MYB	833	853	+	11.9841	2.97e-05	0.0381	TACCAACTTGTGCACCAAATC
Phvul.011G125200	ERF	744	751	-	11.9462	3.03e-05	0.0189	CGGCGCAG
Phvul.008G270400	C2H2	230	248	+	9.83206	3.04e-05	0.0557	CCTTTCCATCTTATTCATC
Phvul.003G102500	ERF	140	154	-	8.55556	3.07e-05	0.0569	TAGATGCCGCCACTT
Phvul.002G056800	ERF	142	156	-	11.1587	3.1e-05	0.111	TGTAGATGCCGCCAC
Phvul.001G088200	WRKY	1526	1538	-	12.1429	3.13e-05	0.123	ACAAGTCAACAAA
Phvul.007G257100	bHLH	834	844	+	12.5694	3.14e-05	0.0615	ACCAACTTGTG
Phvul.006G111700	WRKY	1527	1537	-	11.4444	3.15e-05	0.125	CAAGTCAACAA
Phvul.001G159300	LBD	136	150	+	11.5873	3.16e-05	0.0776	CCTTAAGTGGCGGCA
Phvul.009G029600	ERF	1855	1864	-	12.1183	3.2e-05	0.0507	CACCTACCGC
Phvul.007G071900	Nin-like	1925	1939	-	12.4286	3.2e-05	0.123	TCTTGACCCTTGATT
Phvul.002G312100	CPP	373	382	+	11.8646	3.22e-05	0.128	CATTTGAATT
Phvul.007G102900	G2-like	1807	1817	+	12.4286	3.25e-05	0.129	AGAATCTGCAG
Phvul.002G293200	WRKY	1528	1538	-	12.5079	3.28e-05	0.129	ACAAGTCAACA
Phvul.011G062100	G2-like	844	857	-	11.7043	3.32e-05	0.13	CGGAGATTTGGTGC
Phvul.011G162900	ERF	140	154	-	7.1746	3.36e-05	0.0594	TAGATGCCGCCACTT
Phvul.002G242000	HSF	1909	1927	+	10.9206	3.36e-05	0.132	ATAAGAAGCTTCCAGGAAT
Phvul.011G057400	bHLH	178	191	-	12.4444	3.39e-05	0.0645	GACGCCACTTGAAG
Phvul.002G016700	ERF	1074	1088	-	9.84127	3.41e-05	0.0985	CCTCGGTCATCGACT
Phvul.009G031200	MYB	1849	1869	+	12.0317	3.42e-05	0.0459	TTTGTAGCGGTAGGTGCTAAG
Phvul.002G055800	ERF	937	951	+	8.47619	3.45e-05	0.0645	CAATCTCCAACGTCG
Phvul.009G016300	E2F/DP	1240	1254	+	8.25	3.46e-05	0.135	AAAGAGTTGCCAAAG
Phvul.001G060200	WRKY	1526	1539	+	11.4762	3.47e-05	0.137	TTTGTTGACTTGTT
Phvul.009G043200	WRKY	1526	1537	+	11.9048	3.48e-05	0.135	TTTGTTGACTTG
Phvul.008G048100	WRKY	1076	1085	+	11.9304	3.5e-05	0.129	TCGATGACCG
Phvul.005G124100	bZIP	1013	1023	+	9.65079	3.51e-05	0.134	CCTTACGTGAC
Phvul.009G031200	MYB	840	860	-	11.9841	3.54e-05	0.0459	TCCCGGAGATTTGGTGCACAA
Phvul.002G240900	WRKY	1528	1538	-	11.9048	3.56e-05	0.141	ACAAGTCAACA
Phvul.006G179700	ERF	739	755	-	5.52381	3.61e-05	0.0428	ATAGCGGCGCAGGGACA
Phvul.007G027000	ERF	140	154	-	8.19048	3.62e-05	0.0652	TAGATGCCGCCACTT
Phvul.002G110900	NAC	191	203	+	12.4286	3.63e-05	0.144	CTTCCTCTCCAAG
Phvul.002G154000	ERF	892	906	+	11.2698	3.63e-05	0.0719	GACCGTCGACGTCCG
Phvul.010G089100	TCP	1003	1010	-	8.46078	3.65e-05	0.039	GGTCCCAG
Phvul.001G140100	bZIP	1010	1024	+	10	3.66e-05	0.14	CCACCTTACGTGACC
Phvul.009G043100	WRKY	1526	1538	+	10.4603	3.67e-05	0.0984	TTTGTTGACTTGT
Phvul.004G143100	NAC	189	205	-	11.0794	3.7e-05	0.145	TCCTTGGAGAGGAAGAC
Phvul.006G123000	WRKY	1526	1538	-	11.4127	3.76e-05	0.149	ACAAGTCAACAAA
Phvul.008G028000	MYB	1089	1102	+	12.3651	3.85e-05	0.153	ACTGGTCGGTACAG
Phvul.003G234600	MYB_related	717	735	-	11.9841	3.88e-05	0.154	TCCAAGGAACCCTAGACAT
Phvul.007G241600	ERF	139	153	+	5.66667	3.94e-05	0.0465	TAAGTGGCGGCATCT
Phvul.006G159700	SBP	898	907	-	11.6692	3.94e-05	0.126	TCGGACGTCG
Phvul.011G197300	LBD	181	201	+	8.19048	3.95e-05	0.0548	CAAGTGGCGTCTTCCTCTCCA
Phvul.002G295700	ERF	745	752	-	10.3804	3.97e-05	0.031	GCGGCGCA
Phvul.011G203400	bZIP	183	197	+	8.93651	3.97e-05	0.158	AGTGGCGTCTTCCTC
Phvul.006G183200	ERF	143	150	-	10.2451	3.99e-05	0.0312	TGCCGCCA
Phvul.006G183200	ERF	747	754	+	10.2451	3.99e-05	0.0312	CGCCGCTA
Phvul.001G089100	TCP	855	863	-	11.1413	4e-05	0.0335	GGGTCCCGG
Phvul.008G058300	WRKY	1526	1538	-	11.3968	4.05e-05	0.161	ACAAGTCAACAAA
Phvul.007G186700	Trihelix	1299	1308	+	11.9035	4.14e-05	0.156	TACGGTAAAA
Phvul.008G019400	Trihelix	720	737	-	12.0299	4.15e-05	0.161	TCTCCAAGGAACCCTAGA
Phvul.001G008200	ARF	1089	1098	-	12.0635	4.16e-05	0.16	ACCGACCAGT
Phvul.008G146900	MYB	510	522	-	12.2687	4.2e-05	0.167	CTCACCAAATCAT
Phvul.001G111800	ERF	143	157	-	9.46032	4.23e-05	0.0479	GTGTAGATGCCGCCA
Phvul.008G037000	Dof	554	563	+	10.7105	4.31e-05	0.156	AGAAAAGTGC
Phvul.009G251600	ERF	1276	1283	-	11.4118	4.32e-05	0.0353	AGGCCGCC
Phvul.004G072100	TCP	827	856	+	2.87179	4.33e-05	0.0266	CCTGGGTACCAACTTGTGCACCAAATCTCC
Phvul.001G159300	LBD	845	859	-	11.0317	4.37e-05	0.0776	CCCGGAGATTTGGTG
Phvul.003G037600	bHLH	1941	1955	+	8.68254	4.39e-05	0.113	CATGTGACTAGACCC
Phvul.011G120300	TCP	855	867	+	4.94444	4.45e-05	0.0402	CCGGGACCCACCT
Phvul.011G120300	TCP	853	865	-	4.93056	4.47e-05	0.0402	GTGGGTCCCGGAG
Phvul.003G181900	bHLH	1933	1946	-	7.69841	4.57e-05	0.17	CACATGATCTTGAC
Phvul.002G154000	ERF	140	154	+	10.6667	4.58e-05	0.0719	AAGTGGCGGCATCTA
Phvul.002G081600	WRKY	1528	1537	-	11.1064	4.61e-05	0.181	CAAGTCAACA
Phvul.004G028500	MYB	205	219	+	11.2381	4.63e-05	0.18	ACTCCAACCACATAA
Phvul.005G123900	G2-like	1804	1817	+	12.0952	4.63e-05	0.184	AAAAGAATCTGCAG
Phvul.011G001800	bHLH	834	844	-	10.9524	4.64e-05	0.0658	CACAAGTTGGT
Phvul.005G095000	Trihelix	1038	1052	-	9.61905	4.82e-05	0.119	CGCACACCGGTGTCC
Phvul.008G075900	LBD	841	859	+	10.746	4.86e-05	0.113	TGTGCACCAAATCTCCGGG
Phvul.009G251600	ERF	821	828	+	11.2549	4.9e-05	0.0353	TGGCCGCC
Phvul.004G084300	C2H2	1345	1359	+	11.1587	4.9e-05	0.181	ACCTACACCCGACCC
Phvul.003G195700	MYB_related	710	717	-	12.8043	4.93e-05	0.197	TGGATAAG
Phvul.009G043100	WRKY	1561	1573	+	9.47619	4.98e-05	0.0984	AACATTGACTTAT
Phvul.008G254600	GATA	188	206	+	4.13889	4.99e-05	0.0988	CGTCTTCCTCTCCAAGGAC
Phvul.011G059800	MYB	982	992	-	11.4286	5e-05	0.0951	CAGGGTGTTGG
Phvul.008G254600	GATA	230	248	+	4.11111	5.04e-05	0.0988	CCTTTCCATCTTATTCATC
Phvul.001G031300	bHLH	175	195	-	8.625	5.04e-05	0.0979	GGAAGACGCCACTTGAAGGAT
Phvul.005G047300	NAC	437	457	+	8.06349	5.08e-05	0.201	TGCCTTCTTGTTCAATCTAAT
Phvul.004G171200	MYB_related	707	721	+	11.5556	5.14e-05	0.203	TCCCTTATCCATGTC
Phvul.009G070800	C2H2	75	85	-	11.4531	5.16e-05	0.103	CTCAATCACTC
Phvul.009G070800	C2H2	1734	1744	-	11.4531	5.16e-05	0.103	CTCTTTCACTT
Phvul.007G139600	C2H2	1734	1744	+	11.2698	5.22e-05	0.104	AAGTGAAAGAG
Phvul.002G016700	ERF	740	754	+	8.71429	5.22e-05	0.0985	GTCCCTGCGCCGCTA
Phvul.001G101000	bZIP	1760	1774	+	3.57143	5.26e-05	0.199	TCATGAAACGTGGAA
Phvul.002G172300	MIKC_MADS	911	923	-	11.4925	5.29e-05	0.209	CCAGAAGAGGGAG
Phvul.005G060000	MYB	509	529	-	9.77778	5.33e-05	0.0678	TCAAGAACTCACCAAATCATA
Phvul.006G181200	ARF	1350	1359	-	10.9804	5.36e-05	0.0943	GGGTCGGGTG
Phvul.008G194600	NAC	143	162	+	9.49206	5.37e-05	0.183	TGGCGGCATCTACACTCATC
Phvul.006G023100	NAC	143	162	+	9.49206	5.37e-05	0.183	TGGCGGCATCTACACTCATC
Phvul.001G107600	MYB	1852	1870	-	10.8889	5.38e-05	0.105	ACTTAGCACCTACCGCTAC
Phvul.004G119600	HSF	17	28	-	10.7778	5.43e-05	0.107	GAAGAATCCAAA
Phvul.006G181200	ARF	1091	1100	+	10.951	5.44e-05	0.0943	TGGTCGGTAC
Phvul.001G031300	bHLH	34	54	+	8.36111	5.48e-05	0.0979	ATTGAACACCACTTGGTTCAA
Phvul.003G190900	TCP	145	164	-	-6.90588	5.49e-05	0.0472	AAGATGAGTGTAGATGCCGC
Phvul.009G119900	MYB	508	522	+	11.8413	5.54e-05	0.22	TTATGATTTGGTGAG
Phvul.009G251600	ERF	144	151	-	10.9608	5.58e-05	0.0353	ATGCCGCC
Phvul.006G047800	ERF	140	154	+	7.31746	5.63e-05	0.0932	AAGTGGCGGCATCTA
Phvul.002G017600	bHLH	1357	1365	+	11.3763	5.64e-05	0.214	CCCACGTTA
Phvul.011G042600	bZIP	862	876	+	5.03175	5.68e-05	0.219	CCACCTTATGTGGCG
Phvul.004G122000	ERF	1089	1101	+	10.254	5.71e-05	0.106	ACTGGTCGGTACA
Phvul.002G021400	G2-like	1921	1931	-	11.7174	5.76e-05	0.227	CTTGATTCCTG
Phvul.010G114900	ERF	1087	1101	+	7.53968	5.8e-05	0.164	GGACTGGTCGGTACA
Phvul.008G165000	ERF	734	753	+	6.06349	5.8e-05	0.2	GAGAATGTCCCTGCGCCGCT
Phvul.009G187700	MYB	203	221	-	10.6349	5.86e-05	0.114	ACTTATGTGGTTGGAGTCC
Phvul.009G029600	ERF	822	831	+	11.3118	5.89e-05	0.0507	GGCCGCCTGG
Phvul.009G029600	ERF	1273	1282	-	11.3118	5.89e-05	0.0507	GGCCGCCTGG
Phvul.007G074500	MYB_related	1694	1702	+	12.951	5.9e-05	0.235	GAGATATTA
Phvul.002G154000	ERF	891	905	-	9.96825	5.91e-05	0.0719	GGACGTCGACGGTCT
Phvul.007G257100	bHLH	40	50	+	10.8333	5.98e-05	0.066	CACCACTTGGT
Phvul.011G057400	bHLH	578	591	-	10.746	5.99e-05	0.0645	GATTCAACTTGAGT
Phvul.003G037600	bHLH	1932	1946	-	7.38095	6.01e-05	0.113	CACATGATCTTGACC
Phvul.006G166600	TCP	857	864	+	10.3913	6.03e-05	0.11	GGGACCCA
Phvul.006G166600	TCP	1005	1012	+	10.3913	6.03e-05	0.11	GGGACCCA
Phvul.005G150100	EIL	1213	1233	+	9.87179	6.03e-05	0.123	ATGTGCACATACATCAAGCAT
Phvul.002G286000	SBP	1093	1103	-	11.3968	6.04e-05	0.236	TCTGTACCGAC
Phvul.003G039200	MIKC_MADS	1281	1292	+	11.069	6.05e-05	0.24	CCTGAAATGGGA
Phvul.008G067300	MYB	1852	1866	+	10.8254	6.09e-05	0.241	GTAGCGGTAGGTGCT
Phvul.009G183300	MYB_related	709	719	-	11.9683	6.09e-05	0.243	CATGGATAAGG
Phvul.011G197300	LBD	1071	1091	-	7.15873	6.1e-05	0.0548	AGTCCTCGGTCATCGACTCCA
Phvul.009G015000	BBR-BPC	73	93	-	-2	6.13e-05	0.24	ACAAGTCTCTCAATCACTCAC
Phvul.010G089100	TCP	1354	1361	+	7.87255	6.16e-05	0.0494	CGACCCAC
Phvul.001G031200	AP2	725	745	-	4.70588	6.18e-05	0.118	AGGGACATTCTCCAAGGAACC
Phvul.007G028700	MYB	560	574	-	11.619	6.29e-05	0.249	AATATGATTAGGCAC
Phvul.005G150100	EIL	946	966	+	9.76923	6.32e-05	0.123	ACGTCGAGGTCCATGGTACCG
Phvul.006G053300	WRKY	1526	1538	+	11.127	6.34e-05	0.247	TTTGTTGACTTGT
Phvul.011G001800	bHLH	579	589	+	9.7619	6.35e-05	0.0658	CTCAAGTTGAA
Phvul.005G011700	FAR1	1348	1359	+	9.9403	6.35e-05	0.222	TACACCCGACCC
Phvul.006G221500	ARF	142	149	-	8.23529	6.37e-05	0.147	GCCGCCAC
Phvul.002G055800	ERF	140	154	-	6.95238	6.42e-05	0.08	TAGATGCCGCCACTT
Phvul.004G076900	NAC	437	455	-	8.2381	6.57e-05	0.261	TAGATTGAACAAGAAGGCA
Phvul.011G057400	bHLH	38	51	+	10.254	6.59e-05	0.0645	AACACCACTTGGTT
Phvul.001G111800	ERF	1275	1289	-	8.19048	6.63e-05	0.0564	CATTTCAGGCCGCCT
Phvul.011G001800	bHLH	40	50	-	9.2381	6.73e-05	0.0658	ACCAAGTGGTG
Phvul.007G257100	bHLH	579	589	-	10.3333	6.74e-05	0.066	TTCAACTTGAG
Phvul.003G190900	TCP	846	865	+	-7.8	6.75e-05	0.0472	ACCAAATCTCCGGGACCCAC
Phvul.002G295700	ERF	144	151	-	9.41304	6.78e-05	0.0423	ATGCCGCC
Phvul.005G095000	Trihelix	1037	1051	+	8.71429	6.78e-05	0.119	TGGACACCGGTGTGC
Phvul.010G013500	Dof	1520	1540	+	11.0794	6.83e-05	0.263	TTTACTTTTGTTGACTTGTTT
Phvul.001G010400	ERF	140	154	-	7.79365	6.86e-05	0.126	TAGATGCCGCCACTT
Phvul.009G225000	ERF	1474	1487	+	9.22222	6.87e-05	0.119	TTGGCCGGTTTAAC
Phvul.009G029600	ERF	1474	1483	-	11.086	6.91e-05	0.0507	AACCGGCCAA
Phvul.002G043700	CPP	1457	1471	+	11.194	6.91e-05	0.274	TTTTTAATTTCAAAA
Phvul.009G204000	Dof	1467	1480	+	11.4603	6.98e-05	0.277	CAAAAAGTTGGCCG
Phvul.007G212900	WRKY	1528	1535	-	12.163	6.99e-05	0.268	AGTCAACA
Phvul.005G121800	NAC	187	205	+	10.2063	6.99e-05	0.266	GCGTCTTCCTCTCCAAGGA
Phvul.008G270400	C2H2	227	245	+	8.1145	7.06e-05	0.0732	TCTCCTTTCCATCTTATTC
Phvul.002G035900	ERF	1074	1093	-	8.33333	7.1e-05	0.115	CCAGTCCTCGGTCATCGACT
Phvul.002G146400	AP2	1074	1088	-	10.3016	7.1e-05	0.264	CCTCGGTCATCGACT
Phvul.006G183200	ERF	822	829	+	4.96078	7.13e-05	0.0371	GGCCGCCT
Phvul.006G183200	ERF	1275	1282	-	4.96078	7.13e-05	0.0371	GGCCGCCT
Phvul.005G005800	WRKY	1931	1938	+	11.6304	7.14e-05	0.275	GGGTCAAG
Phvul.002G016100	WRKY	1563	1573	-	11.0794	7.26e-05	0.144	ATAAGTCAATG
Phvul.007G020900	C2H2	433	448	+	8.55556	7.27e-05	0.276	CATTTGCCTTCTTGTT
Phvul.003G292400	ERF	136	150	+	7.11111	7.28e-05	0.126	CCTTAAGTGGCGGCA
Phvul.005G047400	MYB	502	522	+	10.3333	7.28e-05	0.0958	GGTTGCTTATGATTTGGTGAG
Phvul.007G187400	bZIP	895	906	+	10.8696	7.29e-05	0.149	CGTCGACGTCCG
Phvul.007G127800	ERF	1262	1289	-	0.507937	7.3e-05	0.0585	CATTTCAGGCCGCCTGGTTTGGGTTTTT
Phvul.011G156900	TCP	1003	1015	+	4	7.32e-05	0.145	CTGGGACCCACCT
Phvul.011G197300	LBD	859	879	+	6.69841	7.38e-05	0.0548	GACCCACCTTATGTGGCGCAA
Phvul.007G079700	Trihelix	1251	1266	+	11.1905	7.42e-05	0.147	AAAGTAAAAATAAAAA
Phvul.003G176800	MYB	704	718	+	11.2063	7.44e-05	0.179	TGTTCCCTTATCCAT
Phvul.008G075900	LBD	136	154	-	9.95238	7.49e-05	0.113	TAGATGCCGCCACTTAAGG
Phvul.001G258700	Trihelix	694	701	+	9.26471	7.49e-05	0.135	GGTTTACC
Phvul.001G258700	Trihelix	694	701	-	9.26471	7.49e-05	0.135	GGTAAACC
Phvul.002G240900	WRKY	1563	1573	-	10.1905	7.5e-05	0.149	ATAAGTCAATG
Phvul.004G072100	TCP	1016	1045	+	0.884615	7.5e-05	0.0385	TACGTGACCCATCTTTACTATTGGACACCG
Phvul.003G102500	ERF	891	905	+	6.06349	7.5e-05	0.0921	AGACCGTCGACGTCC
Phvul.006G179700	ERF	1274	1290	+	2.96825	7.53e-05	0.0671	CAGGCGGCCTGAAATGG
Phvul.009G080000	WRKY	1563	1575	+	10.4921	7.54e-05	0.149	CATTGACTTATTA
Phvul.007G108500	MYB	67	87	-	10.4127	7.55e-05	0.0726	CTCTCAATCACTCACCAATTT
Phvul.001G089100	TCP	1353	1361	+	9.8587	7.69e-05	0.0515	CCGACCCAC
Phvul.007G201400	TALE	1838	1847	+	11.1702	7.73e-05	0.298	CATGACATCC
Phvul.011G116500	LBD	185	199	-	10.1746	7.76e-05	0.281	GAGAGGAAGACGCCA
Phvul.009G031200	MYB	828	848	-	10.7619	7.77e-05	0.0756	GGTGCACAAGTTGGTACCCAG
Phvul.011G197300	LBD	1844	1864	-	6.57143	7.77e-05	0.0548	CACCTACCGCTACAAACGGAT
Phvul.001G212800	bZIP	1010	1024	+	4.66667	7.79e-05	0.289	CCACCTTACGTGACC
Phvul.004G144900	MYB	1778	1788	+	11.5	7.82e-05	0.309	AGTCACGGTTA
Phvul.002G110900	NAC	191	203	-	11.3492	7.85e-05	0.156	CTTGGAGAGGAAG
Phvul.009G043200	WRKY	1561	1572	+	10.0476	7.87e-05	0.153	AACATTGACTTA
Phvul.009G251600	ERF	871	878	+	10.1667	7.89e-05	0.0416	GTGGCGCA
Phvul.006G047800	ERF	937	951	-	6.39683	7.93e-05	0.0932	CGACGTTGGAGATTG
Phvul.008G037000	Dof	1876	1885	+	10.2719	7.98e-05	0.156	GAAAAAGGAC
Phvul.008G270400	C2H2	221	239	+	7.85496	7.99e-05	0.0732	TTCTCTTCTCCTTTCCATC
Phvul.006G029200	bZIP	1010	1024	+	7.20635	8.03e-05	0.302	CCACCTTACGTGACC
Phvul.011G156900	TCP	855	867	+	3.66667	8.06e-05	0.145	CCGGGACCCACCT
Phvul.001G196100	Dof	1467	1477	+	11.3333	8.08e-05	0.321	CAAAAAGTTGG
Phvul.001G100200	NAC	182	196	+	11.0952	8.1e-05	0.32	AAGTGGCGTCTTCCT
Phvul.010G054000	ERF	140	154	+	7.55556	8.11e-05	0.17	AAGTGGCGGCATCTA
Phvul.007G015000	TCP	855	865	+	4.22222	8.16e-05	0.0731	CCGGGACCCAC
Phvul.008G058300	WRKY	1561	1573	-	9.63492	8.23e-05	0.163	ATAAGTCAATGTT
Phvul.006G221500	ARF	1091	1098	-	7.89412	8.25e-05	0.147	ACCGACCA
Phvul.004G119600	HSF	1909	1920	-	9.93651	8.32e-05	0.109	GAAGCTTCTTAT
Phvul.009G013900	MIKC_MADS	62	76	+	10.4776	8.34e-05	0.33	CTCCCAAATTGGTGA
Phvul.003G252000	bZIP	822	831	-	10.6667	8.42e-05	0.15	CCAGGCGGCC
Phvul.003G252000	bZIP	1273	1282	+	10.6667	8.42e-05	0.15	CCAGGCGGCC
Phvul.008G242400	ARF	1090	1098	+	10.7021	8.44e-05	0.321	CTGGTCGGT
Phvul.009G199700	G2-like	1807	1817	+	11.0159	8.46e-05	0.337	AGAATCTGCAG
Phvul.007G187400	bZIP	943	954	-	10.5652	8.46e-05	0.149	CCTCGACGTTGG
Phvul.011G197300	LBD	134	154	-	6.33333	8.56e-05	0.0548	TAGATGCCGCCACTTAAGGTT
Phvul.009G125900	NAC	1016	1037	+	10.6508	8.58e-05	0.314	TACGTGACCCATCTTTACTATT
Phvul.002G016700	ERF	1092	1106	-	7.33333	8.72e-05	0.11	TTTTCTGTACCGACC
Phvul.003G234600	MYB_related	1386	1404	-	9.50794	8.76e-05	0.173	AAAATATTAACCTAATTAG
Phvul.006G087000	NAC	440	455	+	9.39683	8.76e-05	0.348	CTTCTTGTTCAATCTA
Phvul.010G108800	bZIP	1760	1774	-	4.4127	8.84e-05	0.333	TTCCACGTTTCATGA
Phvul.001G018400	B3	1151	1171	-	-5.16418	8.89e-05	0.352	TAATCTTTTCTGACGAACAAT
Phvul.003G203600	LBD	1842	1862	-	5.50794	8.9e-05	0.0805	CCTACCGCTACAAACGGATGT
Phvul.003G229600	NAC	440	454	-	9.96825	8.93e-05	0.125	AGATTGAACAAGAAG
Phvul.007G177900	WRKY	1563	1573	-	9.42857	9.01e-05	0.179	ATAAGTCAATG
Phvul.003G176800	MYB	1105	1119	+	10.9206	9.05e-05	0.179	AAAATCCTCATCTAA
Phvul.010G118700	NAC	439	455	-	10	9.07e-05	0.36	TAGATTGAACAAGAAGG
Phvul.006G123000	WRKY	1561	1573	-	8.96825	9.08e-05	0.179	ATAAGTCAATGTT
Phvul.005G035900	MIKC_MADS	787	805	-	8.79365	9.16e-05	0.362	CACTCCAGTTAAGGGAAGT
Phvul.006G061600	MYB	842	856	-	10.9048	9.21e-05	0.365	GGAGATTTGGTGCAC
Phvul.003G203600	LBD	861	881	+	5.38095	9.36e-05	0.0805	CCCACCTTATGTGGCGCAATA
Phvul.003G229600	NAC	1507	1521	-	9.84127	9.43e-05	0.125	AAATTGAAAGTGAAG
Phvul.010G114900	ERF	890	904	-	5.55556	9.43e-05	0.164	GACGTCGACGGTCTG
Phvul.006G111700	WRKY	1562	1572	-	6.80952	9.43e-05	0.187	TAAGTCAATGT
Phvul.002G083800	MYB	1780	1792	-	10.5513	9.46e-05	0.376	GCCTTAACCGTGA
Phvul.008G146900	MYB	843	855	+	10.2836	9.49e-05	0.188	TGCACCAAATCTC
Phvul.005G181800	WRKY	380	394	+	10.8095	9.52e-05	0.188	ATTCTTGACTGTTTT
Phvul.008G075900	LBD	1920	1938	-	9.49206	9.54e-05	0.113	CTTGACCCTTGATTCCTGG
Phvul.010G054000	ERF	1089	1103	+	6.74603	9.54e-05	0.17	ACTGGTCGGTACAGA
Phvul.005G115500	MYB	334	348	-	10.6825	9.56e-05	0.373	CAAATAAACCGAACA
Phvul.002G267800	ERF	135	153	+	6.14286	9.64e-05	0.0797	ACCTTAAGTGGCGGCATCT
Phvul.007G139600	C2H2	75	85	+	10.746	9.66e-05	0.128	GAGTGATTGAG
Phvul.001G088200	WRKY	1561	1573	-	9.73016	9.68e-05	0.191	ATAAGTCAATGTT
Phvul.002G035900	ERF	932	951	+	7.68254	9.7e-05	0.115	GATGTCAATCTCCAACGTCG
Phvul.004G012000	MYB	559	572	+	7.52381	9.72e-05	0.386	AGTGCCTAATCATA
Phvul.011G071100	AP2	1080	1089	-	9.48039	9.82e-05	0.375	TCCTCGGTCA
Phvul.001G060200	WRKY	1561	1574	+	8.85714	9.83e-05	0.195	AACATTGACTTATT
Phvul.010G126400	Trihelix	1039	1049	-	8.14286	9.86e-05	0.359	ACACCGGTGTC
Phvul.011G197300	LBD	732	752	-	5.96825	9.91e-05	0.0548	GCGGCGCAGGGACATTCTCCA
Phvul.003G102500	ERF	937	951	+	5.2381	9.94e-05	0.0921	CAATCTCCAACGTCG
Phvul.002G008600	HD-ZIP	563	572	+	11.4167	9.95e-05	0.396	CCTAATCATA
